# Supplementary material for: Maturity Assessment of the Health Information System Using Stages of Continuous Improvement Methodology: Results From Serbia
Source: Glob Health Sci Pract. 2024 Oct 29;12(5):e2400083. doi: 10.9745/GHSP-D-24-00083 (PMC11521554; doi:10.9745/GHSP-D-24-00083)
Supplement: 24-00083-Djikanovic-Supplement_2.xlsx [file 24-00083-Djikanovic-Supplement_2.xlsx]

## Sheet: Sheet1
Country		Serbia
Year completed		2021
Raw data (Subcomponent-level)
HIS Core Domain	HIS component	HIS subcomponents	Current	Goal
HIS leadership and governance	HIS strategy	HIS strategic planning	1	3
		Monitoring and evaluation plan	1	3
	Policy, legal and regulatory framework, and compliance	Existence of HIS policies and legislation	2	4
		Policy compliance enforcement	2	3
	HIS leadership and governance organizational structures and functions	HIS leadership and coordination	2	4
		HIS organizational structure and functions	2	3
HIS management and workforce	HIS workforce capacity and development	HIS competencies (knowledge, skills and abilities)	2	3
		HIS training and education (includes continuous professional development)	1	2
		HR policy	1	2
	Financial management	HIS financing plan	2	3
		Resource mobilization	2	3
HIS ICT infrastructure	Operations and maintenance	Reliable power/electricity	1	3
		ICT business infrastructure support	1	1
		Hardware	2	4
	Communication network (LAN and WAN)	Network and internet connectivity	1	3
	Business continuity	Business continuity processes and policies	1	2
HIS standards and interoperability	Standards and guidelines	HIS standards and guidelines	2	4
		Data set definitions (clinical, laboratory, commodities and indicator)	2	4
		Data exchange standards	2	3
	HIS core services	Master facility list	3	4
		Indicator registry	1	3
		Terminology management	2	3
		Unique person identity management	2	4
		Enterprise architecture	1	4
	Interoperability (data exchange)	Person data exchange	2	3
		Aggregate data exchange	2	3
		Community management data exchange	2	2
		Data security exchange	3	4
HIS data quality and use	Data quality assurance	Data quality assurance and quality control	2	2
		Data management	2	3
	Data use	Data use availability strategy	1	2
		Information/ data availability	1	3
		Data use competencies	1	3
		User/ stakeholder engagement	1	2
		Data synthesis and communication	2	3
		Reporting and analytics features	2	3
		Data use impact	1	2
		Data collection alignment with workflow	1	3
		Decision support (clinical or other)	1	2
		total score:	63	115
		average:	1.6	2.9
